# Supplementary material for: Chemical Synthesis of Fucosylated Chondroitin Sulfate Tetrasaccharide with Fucosyl Branch at the 6-OH of GalNAc Residue
Source: Mar Drugs. 2024 Apr 19;22(4):184. doi: 10.3390/md22040184 (PMC11051034; doi:10.3390/md22040184)
Supplement: Supplementary file 1 [file marinedrugs-22-00184-s001.zip]

Archive with 1 entries (1 files):
- marinedrugs-2952374-supplementary.pdf
